# Supplementary material for: Assessing the Importance of Intraspecific Variability in Dung Beetle Functional Traits
Source: PLoS One. 2016 Mar 3;11(3):e0145598. doi: 10.1371/journal.pone.0145598 (PMC4777568; doi:10.1371/journal.pone.0145598)
Supplement: S1 Data — (XLSX) [file pone.0145598.s007.xlsx]

## Sheet: FOR TRAITS - Data for archiving
Community	Species	Biomass (g)	Pronotum volume	Back leg length	Front leg area
2	Canthon triangularis	0.046	29.192	8.21	3.43
2	Canthon triangularis	0.053	24.656	7.82	4.1
4	Canthon triangularis	0.046	37.3915	9.21	3.98
4	Canthon triangularis	0.045	41.1292	8.45	4.43
4	Canthon triangularis	0.034	28.92	8.24	2.83
5	Canthon triangularis	0.057	35.893	9.05	4.16
5	Canthon triangularis	0.054	40.033	9.17	3.74
5	Canthon triangularis	0.058	41.89	8.84	5.14
5	Canthon triangularis	0.056	20.1872	8.01	4.06
5	Canthon triangularis	0.037	29.16	7.83	2.7
5	Dichotomius lucasi	0.033	49.28	8.71	4.21
5	Canthon triangularis	0.041	24.4347	7.84	3.03
5	Canthon triangularis	0.061	24.2228	8.77	3.58
7	Canthon triangularis	0.053	51.2936	8.58	3.13
7	Canthon triangularis	0.049	51.6	8.16	4.09
7	Canthon triangularis	0.0522	28.8312	8.8	3.77
7	Canthon triangularis	0.056	55.4329	8.06	3.18
7	Canthon triangularis	0.051	53.444	8.25	3.92
7	Canthon triangularis	0.051	55.0403	8.47	2.73
7	Canthon triangularis	0.0148	38.678	8.88	4.28
7	Eurysternus ventricosus	0.0214	23.8791	6.8	1.49
10	Eurysternus atrosericus	0.0058	5.508	5.86	0.73
10	Onthophagus haemathopus	0.0093	8.8638	4.26	1.11
11	Canthon triangularis	0.041	50.502	8.66	2.85
11	Canthon triangularis	0.0198	36.0373	8.72	3.57
12	Eurysternus caribaeus	0.0667	106.853	11.64	4.99
12	Eurysternus caribaeus	0.0973	128.904	11.06	5.54
12	Dichotomius lucasi	0.1139	57.761	9.6	4.31
12	Canthon triangularis	0.044	56.2258	8.63	2.9
12	Canthon triangularis	0.031	56.1924	8.42	3.69
12	Canthon triangularis	0.043	59.6568	8.59	2.8
12	Canthon triangularis	0.041	60.536	9.65	3.52
12	Canthon triangularis	0.052	63.2205	8.91	3.89
13	Onthophagus haemathopus	0.0034	4.5375	2.74	0.65
13	Canthon triangularis	0.043	49.4624	7.18	3.32
13	Canthon triangularis	0.018	56.8032	8.4	4.01
13	Canthon triangularis	0.038	49.1563	8.22	3.82
13	Canthon triangularis	0.047	67.872	9.49	2.51
13	Canthon triangularis	0.031	56.1099	9.28	4.1
13	Canthon triangularis	0.048	50.6122	8.42	3.79
13	Canthon triangularis	0.055	70.1822	9	3.9
14	Canthon triangularis	0.036	46.5648	7.54	3.42
14	Canthon triangularis	0.043	58.9424	8.79	4.21
14	Eurysternus atrosericus	0.012	8.1608	5.3	0.79
14	Canthon triangularis	0.052	50.31	8.92	3.25
15	Dichotomius lucasi	0.0596	80.5728	10.66	5.12
15	Dichotomius lucasi	0.1167	81.2916	10.57	4.17
15	Canthon triangularis	0.021	46.3869	8.74	2.66
15	Canthon triangularis	0.045	61.5048	8.62	3.76
15	Canthon triangularis	0.051	56.392	9.5	5.34
15	Canthon triangularis	0.019	48.4035	8.55	3.63
15	Canthon triangularis	0.018	50.4175	9.21	4.67
15	Canthon triangularis	0.053	48.58	8.53	3.22
15	Canthon triangularis	0.015	53.3638	8.8	3.98
15	Canthon triangularis	0.037	55.449	7.98	3.42
15	Canthon triangularis	0.041	48.096	9.36	4.24
16	Eurysternus caribaeus	0.121	146.422	11.37	5.22
16	Eurysternus ventricosus	0.0296	38.817	6.92	1.78
16	Canthon triangularis	0.058	48.006	8.34	3.62
16	Dichotomius lucasi	0.098	97.1586	8.45	5.41
16	Dichotomius lucasi	0.101	88.9418	10.5	6.04
17	Dichotomius lucasi	0.1147	73.2153	9.22	5.73
19	Canthon triangularis	0.074	54.036	8.51	3.39
19	Canthon triangularis	0.043	50.126	8.68	3.15
20	Canthon triangularis	0.026	59.325	8.85	4.38
20	Canthon triangularis	0.015	59.3564	9.3	3.95
20	Canthon triangularis	0.019	45.832	8.74	3.44
20	Canthon triangularis	0.026	50.7624	9.04	3.82
20	Dichotomius lucasi	0.126	79.4338	10.02	4.73
20	Eurysternus caribaeus	0.093	20.3902	11.61	5.32
20	Eurysternus caribaeus	0.061	62.4301	11.34	3.6
20	Eurysternus caribaeus	0.056	89.1096	11.23	4.44
20	Eurysternus caribaeus	0.066	146.713	11.68	5.69
20	Dichotomius lucasi	0.105	69.5057	9.9	4.27
20	Ateuchus murrayi	0.006	5.3692	2.91	0.79
20	Canthon triangularis	0.048	45.39	8.47	3.81
20	Canthon triangularis	0.024	47.2716	9.5	4.52
21	Canthon triangularis	0.035	55.1264	8.5	3.86
22	Canthon triangularis	0.05	57.9212	8.92	3.78
22	Canthon triangularis	0.05	62.1698	8.6	3.95
22	Canthon triangularis	0.031	51.761	8.32	3.56
22	Eurysternus caribaeus	0.078	132.165	11.15	5.66
22	Eurysternus caribaeus	0.047	145.474	11.82	5.84
22	Eurysternus caribaeus	0.052	156.176	11.6	7.02
23	Canthon triangularis	0.044	55.8992	8.61	3.53
23	Canthon triangularis	0.032	53.4985	6.07	3.82
23	Canthon triangularis	0.03	52.2412	9.83	4.64
23	Canthon triangularis	0.054	41.2774	7.02	3.05
23	Canthon triangularis	0.031	58.3987	8.61	3.52
23	Canthon triangularis	0.047	49.476	8.16	2.95
23	Dichotomius lucasi	0.069	101.425	10.07	5.43
23	Dichotomius lucasi	0.105	88.0992	10.74	5.88
23	Dichotomius lucasi	0.072	68.9718	8.42	4.2
23	Eurysternus caribaeus	0.06	154.272	12.22	5.77
24	Oxysternon festivium	0.6212	872.903	15.12	16.93
24	Canthon triangularis	0.045	57.4117	8.81	4.01
25	Oxysternon festivium	0.55	1087.63	13.8	17.98
25	Dichotomius lucasi	0.087	84.6296	10.33	4.83
25	Canthon triangularis	0.037	49.593	9.13	4.01
26	Canthon triangularis	0.043	58.6692	8.26	3.6
26	Canthon triangularis	0.045	55.8382	8.96	3.56
26	Canthon triangularis	0.034	48.6156	8.18	4.49
26	Canthon triangularis	0.042	49.4225	8.44	3.86
26	Canthon triangularis	0.056	53.6184	8.85	2.79
26	Canthon triangularis	0.05	52.65	8.82	3.2
26	Canthon triangularis	0.039	46.6618	8.45	3.86
26	Canthon triangularis	0.051	65.442	8.75	3.94
26	Canthon triangularis	0.05	44.415	8.08	3.02
27	Dichotomius lucasi	0.071	96.2572	9.42	4.43
27	Ateuchus murrayi	0.0065	5.2535	2.77	0.73
27	Onthophagus haemathopus	0.0098	9.4458	3.51	0.88
27	Canthon triangularis	0.049	57.5694	9.15	4.17
27	Canthon triangularis	0.041	56.0752	8.33	4.03
27	Eurysternus ventricosus	0.031	34.6797	6.78	2.17
27	Eurysternus ventricosus	0.029	40.015	6.81	1.85
28	Onthophagus haemathopus	0.007	8.9197	3.87	0.89
28	Onthophagus haemathopus	0.006	7.7262	4.16	0.98
28	Onthophagus haemathopus	0.008	11.2194	3.93	0.87
28	Eurysternus caribaeus	0.045	104.286	11.58	4.53
28	Eurysternus caribaeus	0.063	134.179	11.05	5.43
28	Eurysternus caribaeus	0.118	130.797	10.76	4.44
28	Dichotomius lucasi	0.114	112.448	10.34	5.35
28	Dichotomius lucasi	0.049	124.095	9.31	5.48
28	Dichotomius lucasi	0.046	112.244	10.11	5.65
28	Eurysternus ventricosus	0.027	37.26	6.62	2.33
28	Eurysternus ventricosus	0.028	36.6369	7.18	1.96
28	Eurysternus caribaeus	0.149	209.656	12.99	7.98
28	Eurysternus caribaeus	0.094	189.961	13.84	7.09
28	Canthon triangularis	0.049	53.9154	8.82	3.55
28	Canthon triangularis	0.042	51.714	8.67	3.76
28	Canthon triangularis	0.045	55.7625	8.5	3.49
28	Canthon triangularis	0.06	43.4543	8.36	3.78
28	Canthon triangularis	0.041	37.2283	8.47	3.15
28	Canthon triangularis	0.044	44.3352	7.3	2.83
28	Canthon triangularis	0.046	50.0642	8.84	3.82
28	Canthon triangularis	0.064	51.798	7.32	3.03
28	Canthon triangularis	0.056	55.4812	8.87	3.61
28	Canthon triangularis	0.064	37.9659	7.83	3.37
30	Dichotomius lucasi	0.118	83.2016	10.26	4.75
31	Dichotomius boreus	0.7571	723.457	17.3	25.21
31	Canthidium lentum	0.0253	21.3973	6.715	1.699
31	Canthidium lentum	0.0216	20.4204	6.53	2
31	Canthidium lentum	0.0222	16.7972	6.14	2.09
31	Canthidium lentum	0.0216	19.4236	6.04	1.91
31	Canthidium lentum	0.018	23.3625	6.11	1.46
31	Canthidium lentum	0.019	26.4615	6.51	1.69
31	Canthidium lentum	0.011	12.5417	5.75	1.36
31	Dichotomius lucasi	0.104	97.3148	11.48	6.91
31	Dichotomius lucasi	0.081	93.4015	11.03	4.87
31	Dichotomius lucasi	0.064	63.5585	9.69	4.47
31	Dichotomius lucasi	0.063	56.2653	9.13	3.3
31	Dichotomius lucasi	0.095	84.2391	10.69	4.44
31	Dichotomius lucasi	0.04	36.4182	8.07	3.17
31	Dichotomius lucasi	0.091	81.9764	10.62	4.38
31	Dichotomius lucasi	0.099	75.7295	10	5.53
31	Ontherus carinifrons	0.1077	83.7004	7.63	5.32
31	Ontherus carinifrons	0.0845	71.1152	6.76	4.7
31	Ontherus carinifrons	0.0716	75.0087	7.06	4.94
31	Canthidium lentum	0.015	12.103	5.79	1.54
31	Canthidium lentum	0.013	9.0804	5.47	1.28
31	Canthidium lentum	0.014	12.298	5.51	1.44
31	Ontherus carinifrons	0.101	83.8348	8.11	5.29
32	Ontherus carinifrons	0.081	68.1835	7.17	5.43
32	Ontherus carinifrons	0.09	101.947	8.81	5.87
32	Ontherus carinifrons	0.056	49.761	6.78	3.55
32	Canthidium deyrollei	0.02	18.1162	5.99	1.71
32	Ontherus carinifrons	0.136	120.3	8.37	5.57
32	Ontherus carinifrons	0.043	79.212	7.19	4.81
32	Dichotomius boreus	1.1384	763.506	15.24	23.37
32	Oxysternon festivium	0.528	879.759	15.09	17.88
32	Eurysternus atrosericus	0.009	10.812	6.58	0.98
32	Eurysternus atrosericus	0.011	10.2816	6.41	0.89
32	Eurysternus atrosericus	0.012	11.2487	6.5	0.84
32	Eurysternus atrosericus	0.008	6.2484	5.49	0.7
32	Eurysternus atrosericus	0.012	9.9264	6.59	0.98
32	Eurysternus atrosericus	0.011	10.2718	6.31	0.83
32	Eurysternus atrosericus	0.008	8.5656	6.43	0.76
32	Eurysternus atrosericus	0.012	13.1341	6.61	0.81
32	Dichotomius lucasi	0.089	122.99	11.14	5.65
32	Dichotomius lucasi	0.116	102.734	10.07	5.98
32	Dichotomius lucasi	0.045	99.0258	10.73	5.22
32	Dichotomius lucasi	0.126	124.718	11.21	6.32
32	Dichotomius lucasi	0.034	54.5341	10.24	5.06
32	Dichotomius lucasi	0.068	68.6604	9.56	5.23
32	Dichotomius lucasi	0.096	78.3717	10.1	5.48
32	Dichotomius lucasi	0.088	59.8752	9.06	4.62
32	Dichotomius lucasi	0.124	75.839	10.5	4.47
32	Dichotomius lucasi	0.128	73.5	9.77	5.27
32	Dichotomius lucasi	0.073	64.8137	9.21	3.35
32	Ontherus carinifrons	0.0653	78.9918	7.56	4.65
32	Ontherus carinifrons	0.091	67.0397	7.44	5.31
32	Ontherus carinifrons	0.06	53.691	6.95	4.01
32	Canthidium lentum	0.015	21.7342	6.19	1.72
32	Canthidium lentum	0.017	24.7681	5.94	2.06
32	Canthidium lentum	0.012	18.8183	6.5	1.84
32	Canthidium lentum	0.011	25.8258	6.23	2.3
32	Canthidium lentum	0.014	16.4775	5.82	1.51
32	Canthidium lentum	0.023	20.769	6.6	1.89
32	Canthidium lentum	0.018	15.295	5.6	1.67
32	Canthidium lentum	0.011	17.4455	5.91	1.78
32	Canthidium lentum	0.018	33.028	6.36	1.94
32	Canthidium lentum	0.019	20.7016	6.08	2.05
32	Canthidium lentum	0.015	23.0346	7.01	1.95
32	Canthidium lentum	0.015	13.9476	6.27	1.5
32	Canthidium lentum	0.014	16.3392	5.79	1.7
32	Canthidium lentum	0.015	16.7097	5.91	1.51
32	Canthidium lentum	0.017	20.2398	6.1	1.79
32	Canthidium lentum	0.016	17.4464	5.56	1.3
32	Eurysternus caribaeus	0.047	75.4953	9.6	4.09
32	Canthidium deyrollei	0.0103	10.1195	4.52	1.13
32	Canthidium deyrollei	0.006	11.433	4.93	1.32
32	Canthidium deyrollei	0.007	11.0526	5.14	1.26
32	Canthidium deyrollei	0.01	14.7343	5.6	1.46
32	Canthidium deyrollei	0.011	12.2859	5.53	1.32
32	Canthidium deyrollei	0.008	13.3644	5.1	1.35
32	Canthidium deyrollei	0.013	16.656	4.79	1.61
32	Canthidium deyrollei	0.006	11.52	5.42	1.72
32	Canthidium deyrollei	0.006	8.0223	4.74	1.43
32	Canthidium deyrollei	0.008	17.5198	5.42	1.69
32	Canthidium lentum	0.011	12.506	5.84	1.48
32	Canthidium lentum	0.014	17.3046	6.35	1.82
32	Canthidium lentum	0.009	11.5254	5.07	1.25
32	Canthidium lentum	0.011	15.6088	5.73	1.66
32	Canthidium lentum	0.008	10.4463	5.87	1.2
33	Dichotomius boreus	0.6468	413.962	14.76	13.26
33	Canthidium lentum	0.022	25.912	5.46	1.83
33	Canthidium deyrollei	0.016	18.3044	5.57	1.41
33	Eurysternus atrosericus	0.007	7.2652	6.04	0.72
33	Eurysternus caribaeus	0.127	146.286	10.81	6.08
33	Ontherus carinifrons	0.051	80.166	7.08	4.26
33	Ontherus carinifrons	0.068	110.074	8.47	6.53
33	Canthidium lentum	0.012	15.3459	5.7	1.72
33	Canthidium lentum	0.014	17.9104	5.56	1.63
33	Canthidium lentum	0.015	11.645	5.96	1.34
33	Canthidium lentum	0.011	12.256	4.91	1.44
33	Dichotomius lucasi	0.025	37.4605	9.06	4.25
33	Dichotomius lucasi	0.055	49.6899	10.11	3.94
33	Dichotomius lucasi	0.049	81.081	9.36	5.55
33	Dichotomius lucasi	0.094	95.5773	10.66	5.86
33	Eurysternus caribaeus	0.116	152.361	12.19	5.04
33	Canthidium lentum	0.0133	9.633	6.03	1.77
33	Canthidium deyrollei	0.0174	16.9371	5.53	1.72
33	Canthidium lentum	0.0191	22.1445	6.07	2.06
33	Canthidium lentum	0.0131	13.3536	5.92	1.19
34	Dichotomius boreus	0.6178	330.737	13.48	16.31
34	Eurysternus caribaeus	0.063	95.9088	12.56	6.28
34	Eurysternus atrosericus	0.007	6.7562	5.72	0.59
34	Dichotomius lucasi	0.09	95.172	10.47	5.15
34	Dichotomius lucasi	0.093	63.8204	10.09	5.42
34	Dichotomius lucasi	0.097	58.1898	8.92	4.03
34	Ontherus carinifrons	0.083	76.9785	7.67	5.69
34	Canthidium lentum	0.026	20.6856	6.82	1.98
34	Canthidium lentum	0.022	18.0186	6.62	2.25
34	Canthidium lentum	0.019	22.6498	5.24	1.79
34	Canthidium lentum	0.015	21.7971	5.72	2.03
34	Canthidium lentum	0.017	17.1482	6.22	1.93
34	Canthidium lentum	0.013	14.375	5.37	1.4
35	Ontherus carinifrons	0.055	77.883	7.5	5.25
35	Ontherus carinifrons	0.062	61.248	7.14	4
35	Ontherus carinifrons	0.052	40.5363	6.4	3.52
35	Ontherus carinifrons	0.06	48.5028	6.95	4.04
35	Ontherus carinifrons	0.03	33.5619	5.75	2.94
35	Dichotomius lucasi	0.083	74.7093	10.22	5.53
35	Dichotomius lucasi	0.051	64.8284	9.6	4.46
35	Dichotomius lucasi	0.057	86.8027	10.27	5.24
35	Dichotomius lucasi	0.087	74.3384	10.54	5.41
35	Dichotomius lucasi	0.107	80.6898	10.78	4.79
35	Dichotomius lucasi	0.065	64.1388	10.14	4.57
35	Dichotomius boreus	0.6708	582.958	16.16	18.32
35	Canthidium lentum	0.018	25.5792	6.46	1.81
35	Canthidium deyrollei	0.014	16.308	6.05	1.71
35	Ontherus carinifrons	0.036	60.8364	7.14	3.61
35	Ontherus carinifrons	0.064	75.9655	7.31	4.24
35	Ontherus carinifrons	0.036	50.4981	7.26	4.21
35	Canthidium lentum	0.016	22.3399	6.1	2.36
35	Canthidium lentum	0.01	8.985	5.08	1.34
35	Canthidium lentum	0.008	12.5944	5.46	1.47
35	Canthidium lentum	0.015	19.9167	5.36	1.9
35	Canthidium lentum	0.012	15.0347	6.6	1.8
35	Canthidium lentum	0.009	9.8936	6.22	1.16
35	Canthidium lentum	0.011	7.6368	4.76	1.08
35	Canthidium lentum	0.015	14.1	6.42	1.65
35	Canthidium lentum	0.01	12.864	5.11	1.52
35	Canthidium lentum	0.013	12.8701	5.37	1.39
35	Canthidium lentum	0.007	15.2306	5.3	0.97
35	Canthidium lentum	0.01	9.487	4.97	1.15
35	Canthidium lentum	0.013	16.7054	5.79	1.56
35	Eurysternus caribaeus	0.066	105.83	12.03	5.07
35	Eurysternus caribaeus	0.051	63.2841	8.48	3.12
35	Ontherus carinifrons	0.0374	28.8724	5.78	3
35	Ontherus carinifrons	0.0545	48.2636	6.29	4.32
36	Eurysternus caribaeus	0.1551	161.728	11.1	4.79
36	Eurysternus caribaeus	0.1348	104.74	10.88	4.28
36	Eurysternus caribaeus	0.1473	176.9	10.42	5.13
36	Eurysternus caribaeus	0.091	119.656	11.24	5.05
36	Eurysternus caribaeus	0.0867	97.9368	10.38	3.78
36	Eurysternus caribaeus	0.1336	124.635	10.14	4.78
36	Eurysternus caribaeus	0.1563	188.852	11.79	5.31
36	Eurysternus caribaeus	0.1698	164.01	11.56	5.24
36	Eurysternus caribaeus	0.0916	82.1788	9.9	3.48
36	Eurysternus caribaeus	0.0838	124.438	10.6	4.44
36	Eurysternus caribaeus	0.1063	114.613	10.31	4.8
36	Eurysternus caribaeus	0.0573	104.05	9.83	4.56
36	Eurysternus caribaeus	0.1123	112.226	9.41	4.56
36	Eurysternus atrosericus	0.0128	11.5839	6.02	1.02
36	Eurysternus atrosericus	0.0109	6.7779	5.9	0.83
36	Eurysternus atrosericus	0.008	8.307	5.19	0.64
36	Eurysternus atrosericus	0.011	7.254	5.88	0.83
36	Eurysternus atrosericus	0.0078	7.5164	5.71	0.91
36	Eurysternus atrosericus	0.0124	10.6128	5.84	0.85
36	Eurysternus atrosericus	0.0108	8.1664	5.95	0.82
36	Eurysternus atrosericus	0.0097	6.8558	6.05	0.76
36	Canthidium deyrollei	0.0139	19.454	4.71	1.61
36	Canthidium deyrollei	0.0107	14.9784	5.25	1.41
36	Canthidium deyrollei	0.0122	8.323	5.05	1.02
36	Ontherus carinifrons	0.0515	34.1825	5.94	2.77
36	Ontherus carinifrons	0.0399	39.7826	5.78	2.74
36	Canthidium lentum	0.0082	11.649	6.21	1.17
36	Canthidium lentum	0.0173	14.2222	5.76	1.21
36	Canthidium lentum	0.0178	18.942	6.31	1.55
36	Canthidium lentum	0.0167	16.1155	5.57	1.58
36	Canthidium lentum	0.0076	16.4928	5.43	1.72
36	Canthidium lentum	0.0134	21.8757	5.72	1.55
36	Canthidium lentum	0.0221	15.015	6.17	1.68
36	Canthidium lentum	0.0136	17.507	6.07	1.69
36	Canthidium lentum	0.0103	16.7253	5.29	1.68
36	Canthidium lentum	0.0181	14.1093	5.87	1.75
36	Canthidium lentum	0.0153	26.5136	6.25	1.86
36	Canthidium lentum	0.0137	13.906	5.7	1.55
36	Dichotomius lucasi	0.1003	65.3226	10.09	3.99
36	Dichotomius lucasi	0.1305	101.556	10.7	5.76
36	Dichotomius lucasi	0.1024	58.164	9.77	4.27
36	Dichotomius lucasi	0.0951	107.12	9.83	4.59
36	Dichotomius lucasi	0.0389	53.0497	9.64	4.49
36	Dichotomius lucasi	0.1189	83.5496	10.89	5.78
36	Ontherus carinifrons	0.0649	100.039	7.94	5.04
36	Ontherus carinifrons	0.0813	78.8522	7.9	5.2
36	Ontherus carinifrons	0.0841	96.48	7.3	4.7
36	Ontherus carinifrons	0.116	111.221	8.04	5.52
36	Ontherus carinifrons	0.069	81.8363	7.47	4.81
36	Ontherus carinifrons	0.0634	55.332	6.56	3.64
36	Ontherus carinifrons	0.0731	100.797	7.74	4.74
36	Ontherus carinifrons	0.0892	104.79	7.32	5.26
36	Ontherus carinifrons	0.0883	63.7332	6.85	4.39
36	Ontherus carinifrons	0.0632	81.3645	8.05	4.67
36	Ontherus carinifrons	0.0814	75.48	7.22	4.51
36	Ontherus carinifrons	0.097	90.1168	7.68	5.48
36	Ontherus carinifrons	0.0839	93.366	8.09	5.44
36	Ontherus carinifrons	0.0636	59.5218	7.01	4.07
36	Ontherus carinifrons	0.0716	62.6314	6.75	4.38
36	Ontherus carinifrons	0.1095	113.932	7.91	5.89
36	Ontherus carinifrons	0.0844	93.181	7.42	4.45
36	Eurysternus ventricosus	0.0249	16.968	6.07	1.41
36	Eurysternus ventricosus	0.0279	20.3312	5.7	1.43
36	Eurysternus ventricosus	0.0302	21.2193	5.86	1.37
36	Oxysternon festivium	0.3914	757.858	14.09	17.29
36	Ateuchus murrayi	0.0079	5.404	3	0.77
36	Ateuchus murrayi	0.0101	8.6019	2.88	0.79
36	Ateuchus murrayi	0.0064	5.5728	2.88	0.65
37	Dichotomius boreus	1.0377	1533.7	16.36	27.31
37	Canthidium lentum	0.011	16.058	5.23	1.58
37	Canthidium lentum	0.0147	19.194	5.58	1.76
37	Canthidium lentum	0.0125	12.7368	5.06	1.71
37	Dichotomius lucasi	0.1014	68.748	9.73	5.47
37	Dichotomius lucasi	0.1136	80.3586	10.64	5.94
37	Dichotomius lucasi	0.0926	76.932	10.08	5.32
37	Dichotomius lucasi	0.0989	82.005	10.15	4.77
37	Dichotomius lucasi	0.0318	45.4736	9.21	3.27
37	Dichotomius lucasi	0.1344	101.788	10.51	5.44
37	Dichotomius lucasi	0.0642	52.0065	8.94	3.95
37	Dichotomius lucasi	0.0856	75.7188	9.81	4.44
37	Ontherus carinifrons	0.0568	133.833	8.91	5.61
37	Ontherus carinifrons	0.0683	85.7693	7.31	4.74
37	Ontherus carinifrons	0.0736	81.9822	7.4	4.2
37	Ontherus carinifrons	0.0598	101.165	8.06	5.47
37	Ontherus carinifrons	0.0642	79.9645	7.67	4.87
37	Ontherus carinifrons	0.0808	116.19	8.17	5.57
37	Ontherus carinifrons	0.0453	48.6288	6.84	3.97
37	Canthidium lentum	0.0119	15.7192	3.82	1.49
37	Canthidium lentum	0.0105	12.5355	6.44	1.63
37	Canthidium lentum	0.0117	14.1361	4.37	1.63
37	Ontherus carinifrons	0.0485	75.482	6.28	4.5
37	Ontherus carinifrons	0.0909	111.103	7.25	4.22
37	Ontherus carinifrons	0.0953	85.1186	8.14	4.29
37	Ontherus carinifrons	0.1003	87.672	7.25	5.16
38	Dichotomius boreus	0.5414	1119.45	14.97	23.02
38	Eurysternus atrosericus	0.0066	7.503	5.75	0.58
38	Eurysternus atrosericus	0.0086	7.2414	5.87	0.8
38	Dichotomius lucasi	0.1523	113.305	11.29	5.65
38	Dichotomius lucasi	0.0801	69.4057	9.36	4.54
38	Ontherus carinifrons	0.071	97.5808	8.31	5.77
38	Ontherus carinifrons	0.0862	52.002	6.41	4.16
38	Ontherus carinifrons	0.0818	63.0025	7.65	4.34
38	Ontherus carinifrons	0.0359	40.2435	6.45	3.48
38	Canthidium lentum	0.0122	15.5277	5.34	1.56
38	Canthidium lentum	0.0137	16.1403	5.08	1.24
38	Canthidium lentum	0.0185	15.9213	5.81	1.29
38	Canthidium lentum	0.0093	16.0146	4.52	1.42
38	Canthidium lentum	0.0146	11.89	5.85	1.07
38	Dichotomius lucasi	0.0521	103.525	10.14	5.56
38	Dichotomius lucasi	0.0843	95.4134	10.78	5.74
38	Dichotomius lucasi	0.0783	76.1318	10.85	4.75
39	Dichotomius boreus	0.3956	878.688	16.14	19.86
39	Ontherus carinifrons	0.1098	88.8865	6.7	4.65
39	Canthidium lentum	0.0081	16.008	5.54	1.51
39	Canthidium lentum	0.0164	17.1954	5.54	1.24
39	Canthidium lentum	0.0144	19.0704	5.85	1.63
39	Canthidium lentum	0.0133	15.8788	5.77	1.36
39	Canthidium lentum	0.0161	17.437	5.8	1.2
39	Canthidium lentum	0.0111	13.4106	5.01	1.29
39	Canthidium lentum	0.0192	17.37	5.55	1.64
39	Canthidium lentum	0.0126	15.7685	5.59	1.33
39	Canthidium lentum	0.0115	11.921	5.43	1.39
39	Canthidium lentum	0.0135	15.0185	5.72	1.37
39	Canthidium lentum	0.0117	11.9599	5.44	1.31
39	Canthidium lentum	0.018	22.0571	5.98	1.74
39	Canthidium lentum	0.0167	11.7612	5.59	1.09
39	Canthidium lentum	0.0258	17.6697	5.68	1.2
39	Canthidium lentum	0.0075	17.2656	6.34	1.91
39	Canthidium lentum	0.0086	11.139	5.3	0.82
39	Canthidium lentum	0.0097	8.1618	4.67	0.93
39	Canthidium lentum	0.0139	13.3824	5.9	1.23
39	Canthidium lentum	0.0086	11.9448	4.71	0.89
39	Canthidium lentum	0.008	11.7306	5.04	1.3
39	Ontherus carinifrons	0.0818	98.1468	7.69	5.86
39	Ontherus carinifrons	0.0744	68.614	7.17	4.48
39	Ontherus carinifrons	0.0985	74.0784	7.69	4.7
39	Ontherus carinifrons	0.0757	78.3854	7.56	5.55
39	Dichotomius lucasi	0.0937	72.0945	9.59	4.91
39	Dichotomius lucasi	0.0825	60.3204	8.62	4.28
39	Dichotomius lucasi	0.0739	68.178	9.17	3.8
39	Dichotomius lucasi	0.1046	60.7059	9.53	4.1
39	Dichotomius lucasi	0.0849	53.2413	8.79	3.48
39	Dichotomius lucasi	0.0847	56.0151	9.25	4.1
39	Dichotomius lucasi	0.0838	61.8912	9.03	4.61
39	Dichotomius lucasi	0.0752	68.7488	10.3	4.67
39	Ontherus carinifrons	0.0559	64.8255	7.26	3.95
39	Ontherus carinifrons	0.054	53.8056	6.6	4.08
39	Ontherus carinifrons	0.0543	52.173	6.9	3.56
39	Ontherus carinifrons	0.027	37.3302	6.24	3.31
40	Dichotomius boreus	0.6538	783.414	14.56	19.78
40	Eurysternus ventricosus	0.0129	20.79	6	1.75
40	Ontherus carinifrons	0.0648	59.1294	8.1	4.53
40	Ontherus carinifrons	0.0907	92.0436	7.4	4.51
40	Ontherus carinifrons	0.0986	88.3773	8.19	5.1
40	Ontherus carinifrons	0.1131	73.2468	7.86	5.13
40	Ontherus carinifrons	0.0602	74.82	7.75	5.77
40	Eurysternus atrosericus	0.0134	9.018	5.64	0.95
40	Canthidium lentum	0.0113	21.2986	6.57	1.94
40	Canthidium lentum	0.0171	17.0084	5.78	1.63
40	Canthidium lentum	0.0154	15.98	6.29	1.37
41	Oxysternon festivium	0.5307	801.34	14.16	14.97
41	Eurysternus caribaeus	0.0572	120.79	11.64	4.8
41	Eurysternus caribaeus	0.0871	145.587	11.01	6.02
41	Eurysternus caribaeus	0.0596	112.479	11.03	5.09
41	Eurysternus ventricosus	0.0231	36.6366	6.72	2.16
41	Eurysternus atrosericus	0.0142	9.8943	6.12	0.82
41	Eurysternus atrosericus	0.0108	7.5776	6.77	0.87
41	Eurysternus atrosericus	0.0066	7.9868	6.36	0.85
41	Eurysternus atrosericus	0.0103	7.0227	6.52	0.77
41	Eurysternus atrosericus	0.0074	6.8475	5.39	0.74
41	Eurysternus atrosericus	0.0103	9.0517	6.06	0.84
41	Canthidium deyrollei	0.0128	12.4226	5.13	1.22
41	Canthidium deyrollei	0.0078	14.8743	5.03	1.54
41	Ateuchus murrayi	0.0102	7.77	3.53	0.83
41	Onthophagus haemathopus	0.0087	8.9847	4.2	1.4
41	Ateuchus murrayi	0.0074	4.526	2.41	0.59
42	Oxysternon festivium	0.6948	789.423	14.66	17.52
42	Canthidium lentum	0.0149	15.456	5.84	1.49
42	Canthidium lentum	0.0182	17.8752	6.64	2.03
42	Ontherus carinifrons	0.0372	63.3074	6.83	4.12
42	Dichotomius lucasi	0.0762	84.2616	11.01	4.68
42	Dichotomius lucasi	0.1143	72.6273	11.1	5.86
42	Dichotomius lucasi	0.0293	56.173	10.18	3.71
42	Dichotomius lucasi	0.09	133.724	10.38	5.88
42	Eurysternus caribaeus	0.0807	99.072	11.04	5.4
42	Eurysternus caribaeus	0.0593	113.277	10.52	5.63
42	Eurysternus caribaeus	0.1171	125.754	11.16	5.53
42	Eurysternus caribaeus	0.1322	138.254	12.71	6.31
42	Canthidium deyrollei	0.0082	9.845	5	1.51
42	Canthidium deyrollei	0.0139	11.373	6.11	1.71
43	Oxysternon festivium	0.5839	510.07	13.98	12.47
43	Oxysternon festivium	0.4168	516.84	13.55	11.94
43	Oxysternon festivium	0.4688	484.563	12.13	10.12
43	Oxysternon festivium	0.5403	463.258	13.93	15.52
43	Eurysternus caribaeus	0.0587	116.71	11.12	4.66
43	Eurysternus caribaeus	0.1058	107.914	10.91	5.32
43	Eurysternus caribaeus	0.1588	129.811	11.33	5.56
43	Eurysternus caribaeus	0.1251	127.862	11.45	5.6
43	Eurysternus caribaeus	0.0888	98.8992	10.66	3.97
43	Eurysternus caribaeus	0.0814	105.988	11.37	5.94
43	Eurysternus caribaeus	0.1171	124.696	11.39	5.64
43	Eurysternus caribaeus	0.0959	113.576	11.9	5.82
43	Eurysternus caribaeus	0.0535	57.7995	8.82	3.28
43	Canthidium deyrollei	0.0099	11.5097	5.32	1.36
43	Eurysternus atrosericus	0.0069	7.7406	5.81	0.72
43	Eurysternus atrosericus	0.0103	7.7965	6.57	0.84
43	Eurysternus atrosericus	0.0089	5.5577	5.43	0.78
43	Eurysternus atrosericus	0.0123	8.8725	6.22	0.7
43	Eurysternus atrosericus	0.0103	8.67	6.34	0.79
43	Eurysternus atrosericus	0.0143	7.3312	6.29	0.95
43	Eurysternus atrosericus	0.0091	5.7728	5.27	0.57
43	Eurysternus atrosericus	0.008	4.312	4.06	0.52
43	Eurysternus atrosericus	0.0095	4.0108	4.43	0.46
43	Eurysternus atrosericus	0.01	6.992	5.66	0.64
43	Eurysternus atrosericus	0.0117	6.0922	5.76	0.7
43	Eurysternus atrosericus	0.013	7.308	5.7	0.85
43	Onthophagus haemathopus	0.009	10.2816	4.4	0.99
43	Onthophagus haemathopus	0.0105	8.0703	3.76	1.15
43	Ateuchus murrayi	0.0101	4.97	2.39	0.37
43	Ateuchus murrayi	0.0069	3.696	2.58	0.58
43	Ateuchus murrayi	0.007	4.2255	2.32	0.51
44	Dichotomius boreus	0.855	707.824	17.35	22.88
44	Canthidium lentum	0.0188	11.5227	5.87	1.63
44	Dichotomius lucasi	0.0593	64.5504	10.25	4.15
44	Dichotomius lucasi	0.0953	84.5965	10.01	5.31
44	Dichotomius lucasi	0.1029	80.7586	10.35	5.44
44	Dichotomius lucasi	0.0964	67.8024	10.06	5.21
44	Dichotomius lucasi	0.0259	55.1838	9.42	4.19
44	Dichotomius lucasi	0.0526	57.3476	9.63	4.2
44	Eurysternus atrosericus	0.0126	9.6222	6.14	0.88
44	Eurysternus atrosericus	0.0078	6.42	4.64	0.58
44	Eurysternus atrosericus	0.0133	7.203	6.06	0.73
44	Eurysternus atrosericus	0.007	5.9947	5.72	0.69
44	Eurysternus atrosericus	0.01	6.9642	5.63	0.79
44	Eurysternus atrosericus	0.0059	6.7135	5.82	0.79
44	Eurysternus atrosericus	0.0106	7.254	5.86	0.82
44	Eurysternus atrosericus	0.0081	8.1796	6.14	1.02
44	Eurysternus atrosericus	0.0115	9.3002	7.84	0.83
44	Eurysternus atrosericus	0.0166	10.0746	6.31	0.83
44	Eurysternus atrosericus	0.0082	6.8666	5.72	0.87
44	Eurysternus atrosericus	0.01	8.61	5.77	0.7
44	Eurysternus atrosericus	0.0107	10.255	6.54	1.12
44	Eurysternus atrosericus	0.0097	6.3063	5.48	0.88
44	Eurysternus atrosericus	0.0137	12.6524	6.93	0.86
44	Onthophagus haemathopus	0.0095	12.6256	4.04	1.29
44	Onthophagus haemathopus	0.0072	8.7538	3.57	1.06
44	Onthophagus haemathopus	0.0052	6.5808	3.9	0.92
44	Ateuchus murrayi	0.009	6.4148	3.16	0.72
44	Ateuchus murrayi	0.0068	4.7628	2.59	0.57
44	Ateuchus murrayi	0.0028	1.7765	1.92	0.31
44	Canthidium deyrollei	0.0113	10.1331	5.38	1.59
44	Canthidium deyrollei	0.0123	14.0264	5.79	1.85
44	Canthidium deyrollei	0.0111	8.6268	5.33	1.35
44	Canthidium deyrollei	0.0142	9.9166	5.42	1.42
44	Canthidium deyrollei	0.0116	7.1394	5.28	1.36
44	Canthidium deyrollei	0.0087	8.1326	5.35	1.34
44	Canthidium deyrollei	0.0064	8.1504	5.49	1.28
44	Canthidium deyrollei	0.0121	11.4744	5.26	1.47
44	Canthidium deyrollei	0.0103	8.463	5.01	1.19
44	Canthidium deyrollei	0.0154	11.9652	6.07	1.68
44	Canthidium deyrollei	0.0111	10.4226	5.02	1.51
44	Canthidium deyrollei	0.0139	13.1824	5.92	1.76
44	Canthidium deyrollei	0.01	8.5636	5.45	1.24
44	Eurysternus caribaeus	0.1141	136.018	12.11	5.9
44	Eurysternus caribaeus	0.1062	119.305	10.16	5.08
44	Eurysternus caribaeus	0.1185	142.656	11.46	5.44
44	Eurysternus caribaeus	0.0327	143.815	11.88	5.36
44	Oxysternon festivium	0.4814	417.444	12.94	12.28
44	Oxysternon festivium	0.3014	547.722	14.06	17.91
44	Eurysternus ventricosus	0.0203	16.3667	5.02	1.42
44	Eurysternus ventricosus	0.0176	17.2293	5.33	1.33
44	Eurysternus ventricosus	0.0216	18.2032	5.8	1.33
44	Eurysternus ventricosus	0.0218	17.28	5.66	1.4
44	Ontherus carinifrons	0.0646	49.01	6.91	3.93
45	Eurysternus caribaeus	0.1152	145.751	11.53	5.15
45	Eurysternus caribaeus	0.0633	94.458	10.89	4.2
45	Eurysternus caribaeus	0.105	127.894	10.98	5.44
45	Eurysternus caribaeus	0.1043	105.341	11.39	4.82
45	Eurysternus caribaeus	0.0941	96.5991	10.6	4.71
45	Eurysternus ventricosus	0.0191	25.7334	6.56	1.77
45	Eurysternus ventricosus	0.0084	18.9783	5.69	1.27
45	Eurysternus ventricosus	0.0181	19.8247	6.27	1.72
45	Eurysternus ventricosus	0.0248	27.742	6.76	1.86
45	Eurysternus ventricosus	0.019	22.6088	6.45	1.73
45	Eurysternus ventricosus	0.0197	22.5536	6.16	2.24
45	Eurysternus ventricosus	0.0199	18.6637	6.74	1.88
45	Eurysternus atrosericus	0.0106	8.1011	5.59	0.83
45	Eurysternus atrosericus	0.0118	9.2364	6.38	0.94
45	Canthidium deyrollei	0.011	5.6406	4.49	0.9
45	Canthidium deyrollei	0.0162	8.316	4.6	1.04
45	Ontherus carinifrons	0.1044	80.2164	8.45	5.2
45	Onthophagus haemathopus	0.0081	8.993	4.08	1.05
45	Onthophagus haemathopus	0.0095	11.0374	4.15	1.19
45	Onthophagus haemathopus	0.0107	10.7402	3.86	1.39
45	Onthophagus haemathopus	0.0123	12.6157	4.33	1.45
45	Canthidium deyrollei	0.0079	9.9698	5.54	1.53
46	Dichotomius boreus	0.8859	1260.4	15.39	24.72
46	Eurysternus ventricosus	0.0181	21.4038	6.67	1.9
46	Eurysternus ventricosus	0.0131	27.2976	7.29	2.34
46	Eurysternus ventricosus	0.0208	25.538	6.72	2.59
46	Eurysternus ventricosus	0.0209	22.32	6.72	1.78
46	Ontherus carinifrons	0.0753	99.68	7.58	5.86
46	Ontherus carinifrons	0.0881	92.4924	8.49	5.91
46	Ontherus carinifrons	0.0331	78.192	7.74	5.33
46	Ontherus carinifrons	0.0769	85.002	7.89	5.53
46	Ontherus carinifrons	0.0566	82.4736	8.01	5.52
46	Ontherus carinifrons	0.0684	47.1822	7.09	4.42
46	Ontherus carinifrons	0.0405	49.6392	7.28	4.02
46	Ontherus carinifrons	0.0168	45.0556	6.3	3.36
46	Ontherus carinifrons	0.0195	62.8789	7.19	4.24
46	Oxysternon festivium	0.5422	776.098	15.16	16.01
46	Eurysternus caribaeus	0.0131	64.4467	9.26	4.16
46	Ontherus carinifrons	0.0043	5.952	3.52	0.76
46	Ontherus carinifrons	0.0049	7.0858	3.77	0.91
46	Ontherus carinifrons	0.0068	9.328	4.28	1.3
46	Canthidium deyrollei	0.0133	10.668	5.72	1.48
46	Canthidium deyrollei	0.0129	13.3515	5.48	1.5
46	Canthidium deyrollei	0.009	10.6755	5.82	1.66
46	Canthidium deyrollei	0.0105	9.5256	5.42	1.39
46	Canthidium deyrollei	0.0147	13.8915	5.54	1.52
46	Canthidium deyrollei	0.0116	9.8854	4.3	1.27
46	Canthidium deyrollei	0.0078	7.038	4.55	0.97
46	Canthidium deyrollei	0.0058	10.624	5.92	1.23
46	Eurysternus caribaeus	0.0917	132.667	11.61	5.4
46	Eurysternus caribaeus	0.0821	132.343	11.91	5.46
46	Eurysternus atrosericus	0.0098	7.7216	6.63	0.8
46	Eurysternus atrosericus	0.0055	4.6336	5.41	0.52
46	Eurysternus atrosericus	0.0054	6.38	5.47	0.69
46	Eurysternus atrosericus	0.0063	5.9478	6.14	0.77
46	Eurysternus atrosericus	0.0099	4.84	5.82	0.67
46	Eurysternus atrosericus	0.0112	9.9728	6.09	0.97
46	Eurysternus atrosericus	0.0106	9.9731	6.6	0.92
46	Dichotomius lucasi	0.0828	67.6836	10.33	4.75
46	Dichotomius lucasi	0.1049	79.922	10.13	5.36
46	Dichotomius lucasi	0.1066	73.5644	10.49	6
46	Dichotomius lucasi	0.0378	40.755	8.72	3.41
46	Dichotomius lucasi	0.083	73.0656	9.04	5.32
46	Ontherus carinifrons	0.0085	29.5456	6.24	3.09
46	Ontherus carinifrons	0.0482	52.2032	6.49	3.34
47	Oxysternon festivium	0.7849	667.313	15.76	17.17
47	Onthophagus haemathopus	0.0066	4.6725	3.87	1.07
47	Onthophagus haemathopus	0.007	11.6116	4.09	1.14
47	Onthophagus haemathopus	0.0043	11.5052	4.32	1.27
47	Oxysternon festivium	0.4799	576.471	12.27	14.82
47	Oxysternon festivium	0.3361	421.426	12.9	11.7
47	Canthidium deyrollei	0.0085	13.6697	5.4	1.59
47	Canthidium deyrollei	0.0103	6.6581	4.6	1.09
47	Ateuchus murrayi	0.0132	9.57	3.65	1
47	Ateuchus murrayi	0.007	6.4527	2.62	0.84
47	Eurysternus ventricosus	0.0135	23.1168	6.85	1.82
47	Eurysternus ventricosus	0.0078	20.196	5.94	1.71
47	Eurysternus ventricosus	0.0186	21.2751	6.77	2.05
47	Eurysternus ventricosus	0.0152	28.82	6.9	2.41
47	Eurysternus ventricosus	0.0075	17.1804	6.4	1.82
47	Eurysternus ventricosus	0.0048	13.2496	5.63	1.68
47	Eurysternus atrosericus	0.0072	7.533	5.42	0.73
47	Eurysternus atrosericus	0.0076	7.47	6.26	0.7
47	Eurysternus atrosericus	0.0065	6.4219	5.32	0.73
47	Dichotomius lucasi	0.0905	67.881	10.32	6.23
47	Eurysternus caribaeus	0.0486	117.069	11.21	5.25
47	Eurysternus caribaeus	0.0482	117.18	11.46	5.4
47	Eurysternus caribaeus	0.0662	125.28	10.75	5.53
47	Eurysternus caribaeus	0.0533	76.6764	10.07	3.95
47	Eurysternus caribaeus	0.0755	164.737	13.32	7.18
47	Ateuchus murrayi	0.0079	4.7085	2.81	0.51
47	Ateuchus murrayi	0.0088	5.4349	3.13	0.66
47	Ateuchus murrayi	0.0091	5.31	2.69	0.51
47	Ateuchus murrayi	0.0055	4.2614	2.81	0.49
47	Ateuchus murrayi	0.005	2.5688	2.45	0.43
47	Canthidium deyrollei	0.0155	6.2883	4.88	1.01
47	Canthidium deyrollei	0.0185	8.3582	4.77	1.06
48	Dichotomius lucasi	0.0903	91.089	11.22	5.29
48	Dichotomius lucasi	0.0288	32.1522	9.28	3.44
48	Ontherus carinifrons	0.1005	93.0646	7.73	5.35
48	Ontherus carinifrons	0.0741	85.5978	7.42	5.15
48	Ontherus carinifrons	0.0531	77.3047	7.8	5.4
48	Ontherus carinifrons	0.0805	86.376	7.31	5.08
48	Eurysternus caribaeus	0.1154	153.451	12.09	6.75
48	Eurysternus caribaeus	0.0851	124.954	12.38	5.21
48	Eurysternus caribaeus	0.054	107.877	10.96	5.41
48	Eurysternus caribaeus	0.0976	120.249	11.38	5.03
48	Dichotomius lucasi	0.0508	63.456	9.78	4.51
48	Dichotomius lucasi	0.0786	80.5376	9.79	5.25
48	Dichotomius lucasi	0.097	57.6952	10.64	4.77
48	Dichotomius lucasi	0.0428	55.0935	10.18	4.27
48	Dichotomius lucasi	0.1295	78.098	10.03	5.02
48	Canthidium deyrollei	0.0111	10.8008	5.48	1.17
48	Canthidium deyrollei	0.0145	8.8077	5.19	1.45
48	Canthidium deyrollei	0.0136	9.7104	5.42	1.21
48	Canthidium deyrollei	0.0136	9.2628	5.19	1.32
48	Canthidium deyrollei	0.01	10.5264	5.48	1.33
48	Canthidium deyrollei	0.0147	5.7855	4.26	0.73
48	Eurysternus atrosericus	0.0143	9.2897	6.04	0.92
48	Eurysternus atrosericus	0.013	7.623	5.9	0.88
48	Onthophagus haemathopus	0.0104	11.7836	4.33	1.35
48	Onthophagus haemathopus	0.0061	6.9531	3.6	0.83
48	Ateuchus murrayi	0.0106	6.171	3.19	0.65
48	Ateuchus murrayi	0.0088	5.828	2.95	0.79
48	Ateuchus murrayi	0.0099	5.2001	2.77	0.63
49	Oxysternon festivium	0.2329	498.858	13.41	19.03
49	Oxysternon festivium	0.3243	532.514	13.64	17.83
49	Oxysternon festivium	0.4301	677.266	15.06	17.31
49	Dichotomius lucasi	0.0892	60.1155	10.85	4.03
49	Eurysternus atrosericus	0.0044	6.46	5.03	0.83
49	Eurysternus atrosericus	0.004	7.2226	5.95	0.86
49	Eurysternus atrosericus	0.0039	5.6776	5.64	0.75
49	Eurysternus atrosericus	0.004	6.75	6.05	0.75
49	Eurysternus atrosericus	0.0095	9.1931	5.86	0.93
49	Eurysternus atrosericus	0.0078	8.6814	5.73	0.78
49	Eurysternus caribaeus	0.0672	138.786	12.17	5.8
50	Eurysternus caribaeus	0.1736	174.747	13.03	6.08
50	Eurysternus caribaeus	0.0841	83.1662	10.16	3.59
50	Eurysternus caribaeus	0.0684	88.92	10.64	4.28
50	Eurysternus ventricosus	0.0158	14.9036	5.4	1.31
50	Eurysternus atrosericus	0.0071	7.3154	5.89	0.76
50	Eurysternus atrosericus	0.0099	7.3062	5.91	0.79
50	Eurysternus atrosericus	0.0085	7.155	5.93	0.63
50	Eurysternus atrosericus	0.011	7.504	6.43	0.9
50	Ontherus carinifrons	0.0762	75.1374	8.84	5.12
50	Ontherus carinifrons	0.095	86.3296	7.71	4.6
50	Ontherus carinifrons	0.0285	45.705	7.08	3.68
50	Ontherus carinifrons	0.0564	52.3973	6.6	4.18
50	Ateuchus murrayi	0.0064	7.0623	3.21	0.74
50	Dichotomius lucasi	0.1272	84.3534	9.65	4.98
50	Dichotomius lucasi	0.0942	62.2468	9.34	4.4
50	Dichotomius lucasi	0.0572	58.4985	10.16	4.19
50	Dichotomius lucasi	0.0535	45.7448	9.01	3.42
50	Dichotomius lucasi	0.0529	75.2004	10.67	5.3
50	Canthidium deyrollei	0.0163	9.4094	5.61	1.48
50	Canthidium deyrollei	0.0107	10.9443	4.93	1.18
50	Canthidium deyrollei	0.013	8.9612	5.32	1.26
50	Canthidium deyrollei	0.0052	7.2861	5.17	1.19
50	Canthidium deyrollei	0.0113	8.9345	4.98	1.14
50	Onthophagus haemathopus	0.0073	8.7291	3.92	1.2
50	Canthidium lentum	0.0208	15.2991	5.99	1.6
51	Ontherus carinifrons	0.1011	94.3453	8.62	5.9
51	Ontherus carinifrons	0.0733	81.18	7	5.27
51	Ontherus carinifrons	0.042	41.884	6.6	2.95
51	Dichotomius lucasi	0.0303	50.708	10.94	3.62
51	Dichotomius lucasi	0.0618	70.4165	9.98	5.25
51	Dichotomius lucasi	0.0532	72.0936	8.82	4.91
51	Dichotomius lucasi	0.0707	59.2137	9.42	3.97
51	Dichotomius lucasi	0.0336	73.242	10.32	5.52
51	Dichotomius lucasi	0.0726	63.0025	10.28	4.8
51	Dichotomius lucasi	0.0763	66.3494	10.82	5.18
51	Dichotomius lucasi	0.0773	62.27	10.75	4.58
51	Dichotomius lucasi	0.0567	49.98	9.77	4.54
51	Canthidium lentum	0.015	14.8022	6.39	1.62
51	Canthidium lentum	0.0178	13.6971	6.36	1.63
51	Canthidium lentum	0.0171	14.7312	6.15	1.73
51	Canthidium lentum	0.0073	8.9936	4.91	1.04
51	Canthidium lentum	0.0171	16.7877	6.44	1.87
51	Canthidium lentum	0.0182	16.5615	5.68	1.85
51	Ontherus carinifrons	0.0534	51.3921	6.86	3.88
52	Oxysternon festivium	0.8398	573.975	15.44	17.73
52	Eurysternus caribaeus	0.0711	111.262	11.49	4.08
52	Eurysternus caribaeus	0.0834	92.7626	10.73	5.07
52	Eurysternus caribaeus	0.093	126.377	12.5	5.57
52	Eurysternus caribaeus	0.1195	122.452	12.67	5.62
52	Eurysternus caribaeus	0.1045	121.998	12.52	5.65
52	Eurysternus caribaeus	0.0985	114.127	12.11	5.73
52	Eurysternus caribaeus	0.1112	159.35	12.64	5.99
52	Eurysternus caribaeus	0.1619	141.12	11.47	5.26
52	Eurysternus caribaeus	0.1254	110.144	12.31	5.62
52	Eurysternus caribaeus	0.063	95.9249	9.17	4.65
52	Eurysternus caribaeus	0.078	106.992	11.8	5.37
52	Canthidium deyrollei	0.0116	13.0064	5.63	1.62
52	Canthidium deyrollei	0.0144	10.4746	5.77	1.5
52	Canthidium deyrollei	0.0113	8.6268	5.42	1.31
52	Canthidium deyrollei	0.0107	14.9523	5.63	1.71
52	Ateuchus murrayi	0.0041	4.7472	2.62	0.65
52	Ateuchus murrayi	0.0105	6.1336	3.28	0.77
52	Ontherus carinifrons	0.1083	111.187	7.77	6.67
53	Dichotomius lucasi	0.0325	52.311	8.95	4.77
53	Dichotomius lucasi	0.0452	54.2464	9.27	3.22
53	Dichotomius lucasi	0.0668	48.1888	8.76	3.36
53	Dichotomius lucasi	0.0935	60.4728	9.71	4.8
53	Dichotomius lucasi	0.0614	46.44	9.96	3.82
53	Dichotomius lucasi	0.0935	66.1804	10.23	4.46
53	Dichotomius lucasi	0.0844	48.1474	9.25	4.53
53	Dichotomius lucasi	0.0333	57.5318	9.4	4.25
53	Ontherus carinifrons	0.1152	69.5806	5.76	4.53
53	Ontherus carinifrons	0.0541	62.5737	6.92	4.12
53	Ontherus carinifrons	0.0421	81.2611	7.52	5.01
53	Ontherus carinifrons	0.0803	72.9741	7.63	4.8
53	Ontherus carinifrons	0.0477	67.6359	7.42	4.38
53	Ontherus carinifrons	0.0793	75.1874	7.39	4.43
53	Ontherus carinifrons	0.0722	52.4635	7.13	4.06
53	Ontherus carinifrons	0.0688	56.8447	6.9	3.42
53	Ontherus carinifrons	0.0498	49.445	6.28	3.86
53	Ontherus carinifrons	0.0923	81.432	7.6	3.88
53	Canthidium lentum	0.0205	17.784	6.83	2.01
53	Canthidium lentum	0.012	12.0184	6.7	1.73
53	Canthidium lentum	0.0125	19.4833	5.9	1.76
53	Canthidium lentum	0.0126	18.3998	5.93	1.85
53	Canthidium lentum	0.011	18.4697	6.26	2.03
53	Canthidium lentum	0.016	12.942	6.36	2.1
53	Canthidium lentum	0.0153	16.53	5.66	1.7
53	Canthidium lentum	0.017	17.7023	6.85	2.24
53	Canthidium lentum	0.0116	16.7186	6.37	1.58
53	Canthidium lentum	0.0115	14.3714	6.36	1.56
53	Canthidium lentum	0.011	12.3417	5.49	1.48
53	Ontherus carinifrons	0.0299	28.5273	5.28	2.55
54	Oxysternon festivium	0.4701	362.101	13	12.49
54	Canthidium deyrollei	0.0177	11.0625	5.64	1.45
54	Canthidium deyrollei	0.011	7.95	5.13	1.35
54	Onthophagus haemathopus	0.0093	9.6744	4.08	1.23
54	Onthophagus haemathopus	0.0098	12.0712	3.97	1.21
54	Onthophagus haemathopus	0.0051	11.0556	4.21	1.16
54	Ateuchus murrayi	0.0086	5.6985	3.26	0.68
54	Ateuchus murrayi	0.005	3.6309	2.37	0.52
54	Ateuchus murrayi	0.0072	3.509	3.03	0.46
54	Ontherus carinifrons	0.0782	77.4592	6.6	5.08
54	Dichotomius lucasi	0.01078	84.035	10.77	5.63
54	Dichotomius lucasi	0.0614	41.0379	9.14	3.2
54	Eurysternus caribaeus	0.1095	73.1983	10.39	4
54	Eurysternus atrosericus	0.0101	4.3956	5.02	0.56
54	Eurysternus atrosericus	0.0162	7.8186	6.15	0.82
54	Eurysternus atrosericus	0.0091	4.4988	4.74	0.72
54	Eurysternus atrosericus	0.0138	6.8474	5.5	0.54
54	Eurysternus atrosericus	0.0078	4.8384	4.95	0.59
54	Eurysternus ventricosus	0.0223	17.135	5.97	1.52
55	Dichotomius boreus	0.4583	910.2	17.21	23.04
55	Dichotomius boreus	0.886	620.595	14.29	20.72
55	Eurysternus caribaeus	0.1169	166.329	13.58	7.74
55	Eurysternus caribaeus	0.01247	165.399	12.9	6.69
55	Eurysternus caribaeus	0.097	131.837	12.06	5.98
55	Dichotomius lucasi	0.0479	86.7398	10.15	5.25
55	Dichotomius lucasi	0.0669	67.3844	9.98	5.21
55	Dichotomius lucasi	0.0342	41.2248	9.18	4.72
55	Dichotomius lucasi	0.0788	67.3015	10.44	6.42
55	Dichotomius lucasi	0.0736	46.6052	9.26	5.12
55	Dichotomius lucasi	0.0397	58.1902	9.28	4.85
55	Dichotomius lucasi	0.0349	38.4986	7.65	3.01
55	Ontherus carinifrons	0.0847	94.336	7.97	5.59
55	Ontherus carinifrons	0.0822	75.5631	8.23	5.62
55	Ontherus carinifrons	0.0822	74.1931	8.5	5.88
55	Ontherus carinifrons	0.0835	97.2038	8.51	5.86
55	Ontherus carinifrons	0.0641	58.63	7.77	4.68
55	Ontherus carinifrons	0.0943	108.07	9.18	7.82
55	Ontherus carinifrons	0.0948	71.878	7.03	4.69
55	Ontherus carinifrons	0.0618	67.795	7.16	4.67
55	Ontherus carinifrons	0.0433	38.3325	6.15	2.81
55	Ontherus carinifrons	0.0533	46.368	6.34	4.31
55	Ontherus carinifrons	0.0496	57.3648	6.46	3.97
55	Ontherus carinifrons	0.038	42.5477	6.42	3.56
55	Ontherus carinifrons	0.0384	63.518	9.71	4.42
55	Ontherus carinifrons	0.038	58.4136	6.55	4.53
55	Canthidium deyrollei	0.0072	11.0443	4.79	1.67
55	Canthidium lentum	0.0097	11.1709	5.18	1.16
55	Canthidium lentum	0.0147	19.548	5.77	1.7
55	Ontherus carinifrons	0.0768	78.6481	7.95	6.06
56	Oxysternon festivium	0.3716	538.631	14.84	17.12
56	Eurysternus caribaeus	0.0914	190.26	12.66	6.68
56	Eurysternus caribaeus	0.0975	134.52	12.3	6
56	Eurysternus caribaeus	0.0954	134.621	13.27	6.99
56	Eurysternus caribaeus	0.1177	154.98	11.89	6.79
56	Eurysternus caribaeus	0.0606	118.618	11.26	5.23
56	Eurysternus caribaeus	0.1026	120.368	10.96	5.43
56	Eurysternus caribaeus	0.0823	105.113	11.36	4.9
56	Canthidium lentum	0.019	18.7579	6.54	1.99
56	Canthidium lentum	0.0158	18.1596	5.68	1.53
56	Ontherus carinifrons	0.1067	99.3328	8.69	6.84
56	Ontherus carinifrons	0.0536	60.9702	7.4	5.1
56	Ontherus carinifrons	0.0826	94.886	8.9	6.57
56	Dichotomius lucasi	0.0966	73.474	10.98	5.23
56	Dichotomius lucasi	0.0475	46.6446	9.47	3.47
56	Dichotomius lucasi	0.0845	92.0972	10.44	5.14
56	Eurysternus ventricosus	0.0225	25.0881	6.72	2.11
56	Eurysternus ventricosus	0.0151	24.255	6.51	1.93
56	Eurysternus ventricosus	0.0136	23.256	6.87	1.72
56	Eurysternus ventricosus	0.0174	24.353	6.63	2
56	Eurysternus ventricosus	0.0142	24.7566	6.86	2.04
56	Eurysternus ventricosus	0.0192	24.9135	6.58	2.01
56	Eurysternus atrosericus	0.0055	6.3832	5.96	0.72
56	Onthophagus haemathopus	0.0038	9.6492	3.78	1.03
57	Ontherus carinifrons	0.0633	96.1825	8.33	6.13
57	Ontherus carinifrons	0.0417	40.803	6.1	3.83
57	Ontherus carinifrons	0.0857	84.1428	8.14	5.89
57	Dichotomius lucasi	0.055	75.4911	9.91	5.39
57	Dichotomius lucasi	0.0395	73.1544	9.79	4.97
57	Dichotomius lucasi	0.0626	55.42	9.73	4.04
57	Dichotomius lucasi	0.0657	68.166	9.82	5.16
57	Dichotomius lucasi	0.0545	66.2317	10.2	5.12
57	Dichotomius lucasi	0.0949	83.5334	10.79	5.59
57	Dichotomius lucasi	0.1222	85.8842	10.78	5.45
57	Dichotomius lucasi	0.1036	90.2625	11.26	6.47
57	Eurysternus caribaeus	0.1112	144.157	11.37	6.2
57	Eurysternus caribaeus	0.0829	164.125	13.1	6.44
57	Eurysternus caribaeus	0.1138	157.527	11.84	6.35
57	Eurysternus caribaeus	0.1204	117.956	13.22	5.63
57	Canthon triangularis	0.0344	31.9224	8.09	3.73
57	Canthidium deyrollei	0.0087	5.1688	4.63	0.91
57	Canthidium deyrollei	0.0114	10.0768	5.49	1.55
57	Canthidium lentum	0.018	13.23	5.72	1.36
57	Canthidium lentum	0.0172	9.7524	5.78	1.37
57	Canthidium lentum	0.0223	16.5148	6.13	1.95
57	Ontherus carinifrons	0.0702	61.3032	6.87	4.44
57	Ontherus carinifrons	0.0604	62.3376	6.55	4.55
58	Oxysternon festivium	0.2514	290.738	11.21	11.04
58	Dichotomius lucasi	0.0955	90.0576	10.55	6.07
58	Dichotomius lucasi	0.021	50.7408	9.77	4.29
58	Dichotomius lucasi	0.0663	58.7465	10.13	5.26
58	Dichotomius lucasi	0.1014	82.236	10.56	6.41
58	Dichotomius lucasi	0.0811	66.5434	9.45	5.59
58	Eurysternus caribaeus	0.1061	189.554	14.19	6.81
58	Eurysternus caribaeus	0.1354	159.177	12.15	6.67
58	Eurysternus caribaeus	0.0954	127.129	11.46	5.3
58	Eurysternus caribaeus	0.1114	127.142	11.99	5.48
58	Eurysternus caribaeus	0.085	98.9982	11.54	5.16
58	Eurysternus caribaeus	0.0636	76.6176	9.8	4.5
58	Eurysternus caribaeus	0.0493	94.284	10.54	4.61
58	Eurysternus caribaeus	0.0768	88.4664	9.39	4.36
58	Eurysternus atrosericus	0.0135	8.7482	6.31	1.03
58	Eurysternus ventricosus	0.0196	24.0096	6.52	2.03
58	Eurysternus ventricosus	0.0224	25.9882	7.12	2.05
58	Eurysternus ventricosus	0.0252	27.9034	7.07	2.09
58	Ateuchus murrayi	0.0066	4.7784	3.08	0.84
58	Ateuchus murrayi	0.0042	3.8674	2.49	0.57
58	Ateuchus murrayi	0.0072	5.4264	2.95	0.6
58	Ateuchus murrayi	0.0084	7.1258	3.21	0.72
58	Ateuchus murrayi	0.0105	6.93	3.12	0.77
58	Ateuchus murrayi	0.0054	3.8125	2.48	0.5
58	Ateuchus murrayi	0.0103	6.576	3.25	0.77
59	Canthidium lentum	0.0097	10.764	5.55	1.39
59	Ateuchus murrayi	0.0047	4.5108	3.01	0.66
59	Dichotomius boreus	0.4551	845.036	16.44	28.87
59	Dichotomius boreus	0.4149	867.216	16.01	20.8
59	Ontherus carinifrons	0.1109	98.697	8.23	6.15
59	Ontherus carinifrons	0.0729	74.646	7.92	5.87
59	Ontherus carinifrons	0.0582	54.5476	6.55	3.11
59	Dichotomius lucasi	0.0884	63.808	9.87	4.75
59	Dichotomius lucasi	0.126	91.466	11.12	6.79
59	Dichotomius boreus	0.834	74.9529	9.44	5.06
59	Dichotomius lucasi	0.0949	58.0302	8.82	4.46
59	Dichotomius lucasi	0.0432	36.7937	7.75	2.71
59	Ateuchus murrayi	0.0048	2.3544	2.4	0.39
59	Canthidium deyrollei	0.0186	11.9316	5.32	1.35
59	Canthidium deyrollei	0.0114	12.0615	4.98	1.26
59	Canthidium deyrollei	0.0111	11.875	4.95	1.43
59	Canthidium deyrollei	0.0076	8.3985	4.59	1.28
60	Eurysternus ventricosus	0.0237	20.8684	6.39	1.63
60	Eurysternus ventricosus	0.0183	18.2922	6.38	1.46
60	Eurysternus ventricosus	0.0236	20.875	6.05	1.66
60	Eurysternus ventricosus	0.0224	16.2806	6.07	1.61
60	Eurysternus ventricosus	0.0292	29.3265	6.7	2.17
60	Eurysternus ventricosus	0.0248	21.0308	6.3	1.73
60	Eurysternus ventricosus	0.0225	33.0836	7.14	1.82
60	Eurysternus ventricosus	0.0177	17.5617	5.99	1.37
60	Eurysternus ventricosus	0.0169	16.2336	5.42	1.23
60	Eurysternus ventricosus	0.021	18.088	5.87	1.62
60	Eurysternus ventricosus	0.049	24.4839	6.07	2.03
60	Eurysternus ventricosus	0.0189	18.6524	6.12	1.66
60	Eurysternus ventricosus	0.0189	17.8963	5.77	1.57
60	Eurysternus ventricosus	0.0187	20.4426	6.33	1.52
60	Eurysternus atrosericus	0.0134	6.9204	5.61	0.88
60	Eurysternus atrosericus	0.0127	4.6835	6	0.77
60	Eurysternus atrosericus	0.0142	6.8425	5.69	0.99
60	Eurysternus atrosericus	0.0129	4.5924	5.17	0.74
60	Eurysternus atrosericus	0.0145	6.2764	6.45	0.75
60	Eurysternus atrosericus	0.0064	5.446	5.22	0.79
60	Eurysternus atrosericus	0.0106	5.13	5.63	0.7
60	Eurysternus atrosericus	0.0108	5.1037	5.09	0.69
60	Eurysternus atrosericus	0.0088	3.7674	4.83	0.6
60	Eurysternus atrosericus	0.0142	6.8923	5.74	0.89
60	Eurysternus atrosericus	0.0102	5.1038	5.4	0.81
60	Eurysternus atrosericus	0.0108	4.6208	5	0.57
60	Eurysternus atrosericus	0.0155	8.5428	5.92	0.89
60	Eurysternus atrosericus	0.0136	6.7137	5.17	0.7
60	Eurysternus atrosericus	0.0097	4.5408	5.11	0.54
60	Eurysternus atrosericus	0.0106	6.6967	5.56	0.79
60	Eurysternus atrosericus	0.0087	4.576	4.95	0.64
60	Eurysternus atrosericus	0.0115	5.5726	5.57	0.61
60	Eurysternus atrosericus	0.0102	5.0622	5.07	0.68
60	Eurysternus atrosericus	0.0091	5.472	5.47	0.69
60	Eurysternus atrosericus	0.0139	7.9864	6.03	0.81
60	Eurysternus atrosericus	0.0099	5.1909	6.05	0.81
60	Eurysternus atrosericus	0.0102	6.216	6.04	0.83
60	Dichotomius lucasi	0.1077	74.2628	10.01	6.92
60	Onthophagus haemathopus	0.008	8.49	4.06	1.31
60	Onthophagus haemathopus	0.0093	9.2964	3.98	1.08
60	Canthidium deyrollei	0.0093	13.2975	5.21	1.77
60	Canthidium deyrollei	0.0118	11.914	5.01	1.22
60	Oxysternon festivium	0.3966	662.862	14.79	20.78
60	Eurysternus caribaeus	0.1184	115.646	12.01	5.4
60	Eurysternus caribaeus	0.0986	115.746	11.73	4.05
60	Eurysternus caribaeus	0.0349	93.8052	10.76	4.61
60	Eurysternus caribaeus	0.0797	105.254	11.01	5.24
60	Ontherus carinifrons	0.123	109.27	8.15	5.61
60	Ontherus carinifrons	0.07	62.3589	7.28	4.02
60	Ontherus carinifrons	0.0488	46.956	6.79	3.96
60	Ontherus carinifrons	0.054	55.488	6.56	4.42
60	Ontherus carinifrons	0.0844	79.0834	7.41	5
60	Ontherus carinifrons	0.0147	44.1	6.53	3.43
60	Canthidium lentum	0.0188	21.93	6.76	1.8
60	Ateuchus murrayi	0.0073	4.8094	3.17	0.55
60	Ateuchus murrayi	0.0074	5.3874	2.65	0.6
60	Ateuchus murrayi	0.0112	5.9202	2.84	0.73
60	Ateuchus murrayi	0.0127	7.536	2.89	0.82
60	Ateuchus murrayi	0.0085	6.1659	3.55	0.85
60	Ateuchus murrayi	0.0101	5.7936	3.02	0.7
60	Ateuchus murrayi	0.0107	6.4296	3.29	0.69
60	Ateuchus murrayi	0.0092	5.2496	3.35	0.6
60	Ateuchus murrayi	0.0102	4.5619	2.54	0.5
60	Ateuchus murrayi	0.0099	5.7456	3	0.65
60	Ateuchus murrayi	0.0115	5.9345	3.04	0.65
60	Ateuchus murrayi	0.0091	5.4954	2.87	0.61
60	Ateuchus murrayi	0.0148	4.2812	2.63	0.54
60	Ateuchus murrayi	0.0071	5.8926	3.01	0.69
60	Ateuchus murrayi	0.0124	4.004	2.64	0.52
60	Ateuchus murrayi	0.0109	6.1502	2.96	0.61
60	Ateuchus murrayi	0.0141	5.2128	2.77	0.57
60	Ateuchus murrayi	0.0113	6.765	2.79	0.64
60	Ateuchus murrayi	0.0092	5.1642	2.4	0.59
60	Ateuchus murrayi	0.0094	3.648	2.62	0.49
60	Ateuchus murrayi	0.0101	6.355	2.91	0.57
60	Ateuchus murrayi	0.0084	3.9576	2.54	0.53
60	Ateuchus murrayi	0.0124	3.275	2.46	0.46
60	Ateuchus murrayi	0.0061	5.8976	3	0.65
60	Ateuchus murrayi	0.0107	3.2686	2.44	0.53
60	Ateuchus murrayi	0.0109	4.3569	2.84	0.56
60	Ateuchus murrayi	0.0101	5.148	3.09	0.67
60	Ateuchus murrayi	0.0123	3.819	2.29	0.47
60	Ateuchus murrayi	0.0131	5.115	2.67	0.61
60	Ateuchus murrayi	0.0095	5.301	2.76	0.62
60	Ateuchus murrayi	0.0087	3.7506	2.87	0.63
60	Ateuchus murrayi	0.0129	4.41	2.76	0.53
60	Ateuchus murrayi	0.0088	5.0643	3.23	0.68
60	Ateuchus murrayi	0.0085	5.5796	2.5	0.65
60	Ateuchus murrayi	0.0086	4.7619	2.27	0.53
60	Ateuchus murrayi	0.0105	6.4945	2.63	0.66
60	Ateuchus murrayi	0.0109	6.972	2.83	0.7
60	Ateuchus murrayi	0.0092	4.4616	2.61	0.69
60	Ateuchus murrayi	0.0074	3.77	2.58	0.42
60	Ateuchus murrayi	0.0097	2.5648	2.66	0.53
60	Ateuchus murrayi	0.0082	3.05	2.51	0.46
61	Dichotomius lucasi	0.1437	80.6526	10.89	5.41
61	Dichotomius lucasi	0.1062	79.261	10.59	4.4
61	Eurysternus ventricosus	0.0321	28.998	6.63	2.14
61	Trichillum pauliani	0.0069	2.2048	2.79	0.55
61	Trichillum pauliani	0.0045	2.0774	2.36	0.51
61	Onthophagus haemathopus	0.0109	6.1486	3.58	0.94
61	Dichotomius lucasi	0.1045	85.492	10.71	6.11
61	Dichotomius boreus	1.0625	589.781	15.59	21.24
61	Onthophagus haemathopus	0.0132	9.2192	4.07	1.32
61	Dichotomius lucasi	0.1301	78.4098	10.64	6.32
61	Ontherus carinifrons	0.1047	72.1611	7.37	5.46
62	Dichotomius boreus	1.0607	803.564	16.03	23.85
62	Dichotomius boreus	1.457	945.946	16.44	31.39
63	Onthophagus haemathopus	0.0136	9.095	4.09	1.33
63	Onthophagus haemathopus	0.0167	9.6111	3.83	1.17
63	Onthophagus haemathopus	0.0173	10.695	4.26	1.31
63	Onthophagus haemathopus	0.0152	8.7084	3.55	1.31
63	Onthophagus haemathopus	0.0163	10.5064	4.32	1.36
63	Onthophagus haemathopus	0.0144	7.11	3.91	1.15
63	Onthophagus haemathopus	0.0146	9.2575	4.17	1.2
63	Onthophagus haemathopus	0.0162	9.5116	3.97	1.34
63	Onthophagus haemathopus	0.0176	10.5648	4.11	1.32
63	Eurysternus caribaeus	0.1841	201.5	13.3	6.71
63	Eurysternus caribaeus	0.157	139.37	11.45	5.54
63	Eurysternus caribaeus	0.1512	141.178	10.8	5.32
63	Oxysternon festivium	0.7177	707.133	15.81	19.07
63	Oxysternon festivium	0.2501	496.125	13.82	13.36
63	Onthophagus haemathopus	0.0137	8.787	4.12	1.09
63	Dichotomius lucasi	0.1215	71.9808	10.31	5.89
63	Dichotomius lucasi	0.0972	69.9725	9.97	6.18
63	Dichotomius lucasi	0.0729	63.271	10.13	4.49
63	Onthophagus haemathopus	0.0118	7.874	4.21	0.98
63	Dichotomius lucasi	0.0841	63.3141	9.58	4.36
64	Dichotomius boreus	0.8824	546.238	17.21	26.05
64	Dichotomius lucasi	0.1551	74.0868	10.21	5.79
64	Eurysternus caribaeus	0.1187	152.867	12.35	5.25
64	Dichotomius lucasi	0.108	62.9802	9.8	5.14
64	Dichotomius lucasi	0.0808	68.38	9.98	4.25
64	Dichotomius lucasi	0.0776	68.51	10.55	5.56
64	Dichotomius lucasi	0.1055	81.9082	11.33	7.06
65	Dichotomius lucasi	0.1295	18.8679	9.77	5.69
65	Dichotomius lucasi	0.134	84.1071	11.04	5.18
65	Trichillum pauliani	0.0077	2.3865	2.07	0.46
65	Trichillum pauliani	0.0083	1.7248	2.33	0.38
65	Trichillum pauliani	0.0074	1.3104	2	0.41
65	Trichillum pauliani	0.0069	2.1527	2.53	0.38
66	Dichotomius boreus	0.8633	724.626	15.78	23.92
66	Dichotomius lucasi	0.1112	68.3991	10.03	5.71
66	Dichotomius lucasi	0.1271	71.247	10.05	5.15
66	Dichotomius lucasi	0.1191	71.3284	9.39	4.25
66	Dichotomius lucasi	0.148	69.6082	10.8	5.38
66	Dichotomius lucasi	0.0701	59.4738	10.62	5.35
66	Dichotomius lucasi	0.084	54.1368	8.46	3.87
66	Dichotomius lucasi	0.0624	40.4464	8.72	3.07
66	Dichotomius lucasi	0.0495	48.9753	9.05	3.69
66	Trichillum pauliani	0.0072	1.8382	2.12	0.34
66	Dichotomius boreus	0.2699	404.183	14.66	15.3
66	Canthidium lentum	0.0212	18.3936	6.37	1.77
67	Dichotomius boreus	0.9456	751.1	15.87	27.08
67	Eurysternus caribaeus	0.1458	122.162	11.95	5.32
67	Eurysternus caribaeus	0.1199	109.418	10.5	5.52
67	Eurysternus caribaeus	0.1421	108.332	11.8	5.3
67	Oxysternon festivium	0.3411	331.612	12.94	10.1
67	Oxysternon festivium	0.4465	452.758	14.45	14.7
67	Oxysternon festivium	0.4337	364.678	13.4	12.62
67	Oxysternon festivium	0.7526	688.719	15.17	19.48
67	Eurysternus ventricosus	0.0297	20.0613	6.7	1.62
67	Eurysternus atrosericus	0.015	8.4667	6.02	0.81
67	Dichotomius lucasi	0.1327	75.7501	10.05	5.34
67	Dichotomius lucasi	0.104	74.7558	11.47	5.45
67	Dichotomius lucasi	0.1479	81.4571	10.47	6.47
67	Dichotomius lucasi	0.1623	91.0323	10.74	6.28
67	Onthophagus haemathopus	0.0137	8.701	4.08	1.2
67	Onthophagus haemathopus	0.012	6.5376	4.19	1.13
67	Onthophagus haemathopus	0.0133	7.2369	3.99	0.96
67	Onthophagus haemathopus	0.0154	10.9296	3.92	1.41
67	Onthophagus haemathopus	0.0138	9.5323	4.38	1.31
67	Trichillum pauliani	0.0078	1.6732	2.28	0.52
67	Trichillum pauliani	0.0107	2.73	2.55	0.49
67	Trichillum pauliani	0.0092	2.6775	2.41	0.5
67	Trichillum pauliani	0.0067	1.836	2.26	0.44
67	Trichillum pauliani	0.0081	2.0615	2.39	0.49
67	Trichillum pauliani	0.0102	2.7108	2.37	0.52
67	Ateuchus murrayi	0.0133	7.4088	2.75	0.7
67	Dichotomius lucasi	0.101	87.1168	11.37	5.38
67	Dichotomius boreus	0.5552	607.753	15.55	20.04
68	Oxysternon festivium	0.4649	499.796	13.59	16.39
68	Dichotomius lucasi	0.0927	57.226	9.97	4.9
68	Dichotomius lucasi	0.1218	83.3433	10.76	5.66
69	Oxysternon festivium	0.813	858.114	15.86	19.52
69	Oxysternon festivium	0.3743	488.56	15.13	14.97
69	Oxysternon festivium	0.5023	502.846	14.54	15.33
69	Dichotomius lucasi	0.1191	98.0244	12.16	6.1
69	Eurysternus atrosericus	0.0131	6.8987	5.98	0.77
69	Trichillum pauliani	0.0065	1.9296	2.56	0.45
69	Onthophagus haemathopus	0.0107	7.6139	3.98	1.04
69	Onthophagus haemathopus	0.0093	5.9356	4.12	0.81
69	Onthophagus haemathopus	0.0124	7.1155	4.68	1.21
69	Eurysternus caribaeus	0.0982	103.284	10.22	5.03
69	Eurysternus caribaeus	0.1185	126.544	11.98	5.68
70	Oxysternon festivium	0.451	472.594	13.47	12.72
70	Eurysternus caribaeus	0.1167	106.149	11.89	3.81
70	Eurysternus caribaeus	0.0916	117.821	11.94	5.36
70	Dichotomius lucasi	0.1251	70.0107	10.52	4.93
70	Dichotomius lucasi	0.0827	70.735	11.32	5.78
70	Dichotomius lucasi	0.0924	58.9806	10.03	4.23
70	Eurysternus ventricosus	0.0371	35.2242	7.28	2.82
70	Onthophagus haemathopus	0.0106	11.2424	4.07	1.16
70	Onthophagus haemathopus	0.0097	5.1606	3.69	0.72
70	Onthophagus haemathopus	0.01	8.1997	4.17	1.09
70	Eurysternus atrosericus	0.0151	8.228	5.98	0.78
70	Dichotomius lucasi	0.0399	40.338	9.09	3.87
71	Oxysternon festivium	0.5208	538.985	13.59	14.46
71	Oxysternon festivium	0.354	366.885	13.55	10.23
71	Oxysternon festivium	0.3415	376.336	12.54	15.39
71	Dichotomius lucasi	0.096	80.3083	10.95	4.95
71	Dichotomius lucasi	0.0972	70.1088	10.59	6.06
71	Dichotomius lucasi	0.0504	50.1564	9.45	3.66
71	Dichotomius lucasi	0.0978	72.8673	10.17	4.69
71	Eurysternus caribaeus	0.1023	122.627	11.44	4.15
71	Onthophagus haemathopus	0.0118	7.8936	4.32	1.15
71	Onthophagus haemathopus	0.0092	7.7616	3.78	0.97
71	Onthophagus haemathopus	0.0143	9.7311	4.13	1.16
71	Trichillum pauliani	0.0073	2.5641	2.42	0.6
71	Trichillum pauliani	0.0056	2.7261	2.52	0.55
71	Trichillum pauliani	0.0065	1.8612	2.09	0.44
71	Trichillum pauliani	0.0072	2.8196	2.57	0.52
71	Trichillum pauliani	0.009	3.0171	2.3	0.64
71	Canthidium deyrollei	0.0136	9.0321	5.05	1.36
72	Oxysternon festivium	0.5684	619.221	13.61	19.89
72	Oxysternon festivium	0.4519	576.82	15.09	16.28
72	Oxysternon festivium	0.4752	742.797	15.07	19.07
72	Oxysternon festivium	0.2922	376.873	11.91	13.23
72	Canthidium deyrollei	0.0184	12.6225	4.64	1.35
72	Onthophagus haemathopus	0.0102	8.0685	3.78	0.88
72	Eurysternus caribaeus	0.1583	146.058	13.67	7.87
72	Dichotomius lucasi	0.0518	51.0705	9.83	3.74
72	Dichotomius lucasi	0.1248	70.7832	10.73	5.04
73	Dichotomius boreus	0.8471	525.615	14.07	21.29
73	Dichotomius boreus	0.7728	673.569	16.06	25.73
73	Eurysternus ventricosus	0.0286	22.6884	7.51	2.02
73	Eurysternus ventricosus	0.0212	15.6492	6.42	1.82
73	Trichillum pauliani	0.0047	1.6575	2.33	0.42
73	Trichillum pauliani	0.0048	2.1186	2.34	0.44
73	Trichillum pauliani	0.0067	2.6705	2.54	0.43
73	Trichillum pauliani	0.0085	2.944	2.6	0.49
73	Trichillum pauliani	0.0047	1.9032	2.45	0.43
73	Canthidium lentum	0.0196	13.5459	5.63	1.15
74	Dichotomius boreus	0.9304	939.313	17.63	29.55
74	Dichotomius boreus	1.3039	971.551	16.65	30.59
74	Dichotomius boreus	0.9709	902.334	17.73	30.05
74	Dichotomius boreus	0.773	496.992	14.77	19.56
74	Oxysternon festivium	0.7014	784.237	16.45	21.61
74	Oxysternon festivium	0.1517	251.322	10.75	7.98
74	Eurysternus caribaeus	0.1895	145.543	12.71	7.25
74	Eurysternus atrosericus	0.0133	6.4796	6	0.85
74	Trichillum pauliani	0.0056	2.373	2.5	0.42
74	Trichillum pauliani	0.0042	2.886	2.73	0.48
74	Trichillum pauliani	0.0042	2.0805	2.2	0.41
74	Trichillum pauliani	0.0056	2.3128	2.54	0.45
74	Trichillum pauliani	0.0026	1.77	2.11	0.46
74	Trichillum pauliani	0.0055	2.95	2.55	0.46
74	Trichillum pauliani	0.0056	2.7795	1.68	0.48
74	Trichillum pauliani	0.0057	2.4544	2.27	0.45
74	Trichillum pauliani	0.0062	2.9052	2.52	0.55
74	Trichillum pauliani	0.005	2.5833	2.27	0.46
74	Trichillum pauliani	0.0035	1.4514	2.18	0.45
74	Trichillum pauliani	0.0041	2.9181	2.21	0.46
74	Ontherus carinifrons	0.1271	101.752	8.11	6.85
74	Dichotomius lucasi	0.0889	69.3158	10.34	5.35
75	Eurysternus caribaeus	0.1498	143.509	11.85	6.82
75	Eurysternus ventricosus	0.0114	6.4477	6.13	0.87
75	Eurysternus ventricosus	0.0109	8.3106	5.66	0.86
75	Trichillum pauliani	0.0061	2.37	2.59	0.47
75	Trichillum pauliani	0.0063	2.5179	2.19	0.41
75	Trichillum pauliani	0.0044	3.2249	2.34	0.52
76	Dichotomius boreus	0.8538	614.844	16.82	24.6
76	Dichotomius boreus	0.8879	753.851	15.96	23.99
76	Dichotomius boreus	0.8777	519.014	16.84	22.65
76	Oxysternon festivium	0.284	242.658	11.89	10.22
76	Oxysternon festivium	0.2239	521.949	14.62	16.36
76	Dichotomius lucasi	0.1094	66.5433	10.6	5.06
76	Dichotomius lucasi	0.1346	97.7321	10.92	6.28
76	Trichillum pauliani	0.0033	2.3835	2.48	0.46
76	Trichillum pauliani	0.0049	2.3793	2.25	0.42
76	Trichillum pauliani	0.0058	2.3688	2.45	0.59
76	Trichillum pauliani	0.0061	2.373	2.03	0.49
76	Trichillum pauliani	0.006	2.3	2.57	0.36
76	Trichillum pauliani	0.0025	1.5309	2.13	0.39
76	Trichillum pauliani	0.0044	2.109	1.71	0.42
76	Trichillum pauliani	0.0038	1.6198	2.19	0.37
76	Trichillum pauliani	0.0042	1.9998	2.31	0.37
76	Dichotomius boreus	0.3224	237.489	12.1	11.52
76	Canthidium lentum	0.0064	3.9852	4.04	0.55
76	Eurysternus caribaeus	0.1128	107.041	10.33	5.23
76	Eurysternus caribaeus	0.143	187.401	12.46	7.72
76	Eurysternus caribaeus	0.1055	108.204	11.49	5.17
76	Eurysternus caribaeus	0.1242	146.65	10.7	5.69
76	Ontherus carinifrons	0.1326	105.456	7.03	6.25
77	Dichotomius boreus	0.7733	614.959	16.05	21.23
77	Dichotomius lucasi	0.0615	63.1712	9.97	5.99
78	Oxysternon festivium	0.5097	624.315	15.13	18.64
78	Oxysternon festivium	0.21	263.487	10.63	9.9
78	Dichotomius lucasi	0.0238	96.95	10.92	5.91
78	Dichotomius lucasi	0.0444	74.6718	9.91	4.98
78	Dichotomius boreus	0.614	75.107	10.1	4.9
78	Dichotomius lucasi	0.0411	58.2784	9.49	4.51
78	Dichotomius lucasi	0.0633	77.616	9.21	5.83
78	Onthophagus haemathopus	0.0052	7.2852	2.45	0.92
78	Onthophagus haemathopus	0.006	9.116	3.74	1.18
78	Onthophagus haemathopus	0.0062	6.6555	3.86	1.16
78	Canthidium deyrollei	0.0232	15.2633	6.37	1.74
79	Dichotomius boreus	0.4709	340.63	12.53	14.42
79	Dichotomius lucasi	0.1051	80.3616	10.28	4.54
79	Trichillum pauliani	0.0057	2.7007	2.57	0.41
79	Trichillum pauliani	0.0037	1.9698	2	0.33
79	Trichillum pauliani	0.0048	2.332	2.39	0.46
79	Trichillum pauliani	0.0044	2.484	2.35	0.42
79	Canthidium deyrollei	0.0214	12.4033	4.53	2.15
79	Dichotomius boreus	0.1242	77.0336	10.3	5.03
79	Dichotomius lucasi	0.0763	71.8707	9.42	4.4
80	Oxysternon festivium	0.6242	604.615	15.52	22.14
80	Oxysternon festivium	0.5842	566.592	14.4	16.62
80	Oxysternon festivium	0.4921	511.083	13.24	14.74
80	Oxysternon festivium	0.4805	558.258	12.88	13.94
80	Dichotomius lucasi	0.1405	96.6042	10.99	6.02
80	Eurysternus caribaeus	0.1878	158.967	12.78	6.62
81	Dichotomius boreus	0.9174	801.607	14.59	21.62
81	Dichotomius boreus	1.343	806.46	16.89	25.06
81	Trichillum pauliani	0.0051	2.5095	1.84	0.4
81	Dichotomius boreus	0.5124	616.858	14.24	21.4
81	Dichotomius boreus	0.6612	330.352	12.61	15.98
81	Canthidium deyrollei	0.0236	12.24	5.53	1.47
82	Oxysternon festivium	0.6155	728.927	15.3	18.47
82	Dichotomius lucasi	0.1246	85.981	10.92	5.32
82	Dichotomius lucasi	0.1324	88.4292	11.27	5.83
82	Dichotomius lucasi	0.0975	64.7484	10.22	4.76
82	Dichotomius lucasi	0.1024	78.573	10.49	4.74
82	Dichotomius lucasi	0.0781	63.829	8.01	4.3
82	Eurysternus caribaeus	0.0895	85.916	10.25	4.05
82	Onthophagus haemathopus	0.0061	5.8058	3.43	0.86
82	Onthophagus haemathopus	0.0098	10.8519	4.32	1.23
83	Dichotomius boreus	1.157	847.653	16.75	29.33
83	Dichotomius boreus	0.8772	968.191	17.58	29.75
83	Dichotomius boreus	1.1981	722.187	17	25.76
83	Dichotomius lucasi	0.0649	84.7518	10.28	6.42
83	Dichotomius lucasi	0.0935	60.7464	10.01	4.76
83	Dichotomius lucasi	0.1488	99.7278	10.65	5.21
83	Dichotomius lucasi	0.1165	88.257	11.32	5.13
83	Dichotomius lucasi	0.0584	67.8132	10.26	5.61
83	Dichotomius lucasi	0.1017	71.2804	9.79	4.53
83	Dichotomius lucasi	0.1151	86.8725	11.52	5.53
83	Dichotomius lucasi	0.1362	70.587	9.21	6.06
83	Dichotomius lucasi	0.0795	56.1627	9.42	4.82
83	Dichotomius boreus	1.3258	1930.65	14.38	24.87
83	Dichotomius lucasi	0.0514	49.875	8.24	3.84
83	Dichotomius lucasi	0.0724	72.9268	9.86	4.34
83	Dichotomius lucasi	0.0811	85.136	10.82	4
84	Onthophagus haemathopus	0.0084	6.8724	3.65	0.86
85	Oxysternon festivium	0.5458	561.051	13.61	16.14
85	Oxysternon festivium	0.538	713.677	13.75	18.19
85	Oxysternon festivium	0.4257	555.164	14.26	17.61
85	Dichotomius lucasi	0.0415	57.664	9.76	3.62
85	Eurysternus caribaeus	0.1586	166.212	11.86	6.68
85	Eurysternus caribaeus	0.0515	99.116	11.23	5.98
85	Eurysternus caribaeus	0.1021	116.763	9.9	5.32
85	Eurysternus ventricosus	0.009	12.384	5.77	1.46
85	Eurysternus ventricosus	0.0151	18.5913	6.19	1.69
85	Ateuchus murrayi	0.0031	2.5389	2.53	0.41
85	Canthon triangularis	0.0604	41.902	8.71	4.06
86	Trichillum pauliani	0.003	1.3446	2.14	0.4
86	Trichillum pauliani	0.0041	1.9206	2.14	0.28
86	Trichillum pauliani	0.0052	2.6487	2.52	0.47
86	Trichillum pauliani	0.0037	1.9208	2.23	0.44
86	Dichotomius boreus	0.7648	613.701	16.77	20.59
86	Dichotomius boreus	0.7345	634.315	15.3	19.51
87	Ateuchus murrayi	0.0203	12.312	3.29	1.24
87	Oxysternon festivium	0.4093	381.717	13.67	12.36
88	Oxysternon festivium	0.6522	723.816	15.61	20.56
88	Oxysternon festivium	0.3434	524.32	13.98	17.45
88	Trichillum pauliani	0.0072	3.556	2.52	0.62
88	Trichillum pauliani	0.0065	2.809	2.54	0.55
88	Trichillum pauliani	0.0038	1.806	2.22	0.33
88	Trichillum pauliani	0.0032	1.4592	1.98	0.32
88	Trichillum pauliani	0.0049	2.071	2.17	0.4
89	Dichotomius lucasi	0.1147	80.9523	9.75	5.75
89	Dichotomius lucasi	0.0606	45.36	8.67	2.83
89	Dichotomius lucasi	0.0687	45.7524	8.39	3.85
89	Dichotomius lucasi	0.1001	68.0779	9.52	4.53
89	Dichotomius lucasi	0.0813	66.788	10.06	5.99
89	Ontherus carinifrons	0.0507	34.452	5.55	3.24
89	Eurysternus caribaeus	0.149	181.258	13.09	7.86
90	Dichotomius boreus	0.8621	690.876	14.62	26.06
90	Dichotomius boreus	1.2464	985.062	17.83	29.38
90	Canthidium deyrollei	0.0155	12.125	5.23	1.21
90	Eurysternus caribaeus	0.1453	177.929	11.81	5.95
90	Dichotomius lucasi	0.0673	73.7712	10.75	4.75
90	Dichotomius boreus	0.3921	360.177	12.84	15.25
